# Supplementary material for: Impact of prenatal stress on offspring glucocorticoid levels: A phylogenetic meta-analysis across 14 vertebrate species
Source: Sci Rep. 2018 Mar 21;8:4942. doi: 10.1038/s41598-018-23169-w (PMC5862967; doi:10.1038/s41598-018-23169-w)
Supplement: Supplementary file 1 — Dataset 1 [file 41598_2018_23169_MOESM1_ESM.xlsx]

## Sheet: Sheet1
Study	Citation	Species	Sample size 1	Sample size 2	Experimental n	Control n	N	Exp Mean	Exp SE	Exp SD	Control Mean	Control SE	Experimental mean 1	Experimental mean 2	Exp SD 1	Exp SD 2	Control SD	Exp SD/SE/CI	Control mean 1	Control mean 2	Control SD 1	Control SD 2	Con SD/SE/CI	Stats reported	Z	r	r Var	SD pooled	SD* pooled	d	d'	d variance	Hedges g	sex (both, m, f) 1	sex (both, m, f) 2	time of stressor 1	time of stressor 2	Time of stressor (categorical - early, mid, late gestation or multiple periods) 1	Time of stressor (categorical - early, mid, late gestation or multiple periods) 2	age of assessment 1	age of assessment 2	Age of assessment (categorical - fetus, neonate, juvenile, adult) 1	Age of assessment (categorical - fetus, neonate, juvenile, adult) 2	types of stressor (mother) 1	types of stressor (mother) 2	Mother Mild/extreme 1	MotherMild/extreme 2	types of stressor (offspring) 1	types of stressor (offspring) 2
Fox, Osadchuk	Osadchuk et al. 2001	Alopex_lagopus	126 (73 con, 53 exp)	126 (73 control, 53 stressed)	26	34	60	13.2	0.7	3.56931	9.2	0.4	13.2	13.2	0.7	0.7	2.33238	SE	9.2	9.2	0.4	0.4	SE					3.01496	2.93028	1.32672	1.30949	0.0821629	1.36506	females	female	pregnancy (35/52 days)	throughout pregnancy	multiple	multiple periods	-5 to -4 days	-5 to -4 days	fetus	fetus	handling stress	handling	mild	Mild	n/a	n/a
Fox, Osadchuk	Osadchuk et al. 2001	Alopex_lagopus	126 (73 con, 53 exp)	126 (73 control, 53 stressed)	32	39	71	11.8	0.7	3.9598	9.2	0.4	11.8	11.8	0.7	0.7	2.498	SE	9.2	9.2	0.4	0.4	SE					3.31059	3.23746	0.785359	0.776791	0.0611404	0.803098	males	male	pregnancy (35/52 days)	throughout pregnancy	multiple	multiple periods	-5 to -4 days	-5 to -4 days	fetus	fetus	handling stress	handling	mild	mild	n/a	n/a
Guinea pig, Kapoor (2005)	Kapoor & Matthews 2005	Cavia_porcellus	24 (12 stressed days 50-52, 12 control)	24 (12 stressed days 50-52, 12 control)	12	12	24	192.5	55	190.526	100.5	22.5	195ng/mL	190ng/ml	50ng/mL	60	77.9423	SE	101ng/mL	100ng/ml	20	25	SE					145.559	145.559	0.632045	0.61025	0.174425	0.632045	male	male	50-52	late gestation	late gestation	late gestation	day 75	75 days	adult	adult	strobe light	strobe light	mild	mild	none	n/a
Guinea pig, Kapoor (2005)	Kapoor & Matthews 2005	Cavia_porcellus	21 (9 stressed days 60-62, 12 control)	21 (9 stressed days 60-62, 12 control)	9	12	21	140	26	78	100.5	22.5	140ng/mL	140ng/ml	27ng/mL	25	77.9423	SE	101ng/mL	100ng/ml	20	25	SE					77.9711	77.9666	0.506598	0.486334	0.200076	0.506627	male	male	60-62	late gestation	late gestation	late gestation	day 75	75 days	adult	adult	strobe light	strobe light	mild	mild	none	n/a
Guinea pig, Kapoor (2005)	Kapoor & Matthews 2005	Cavia_porcellus	24 (12 stressed days 50-52, 12 control)	24 (12 stressed days 50-52, 12 control)	12	12	24	110	30	103.923	110	30	110ng/mL	110ng/ml	35ng/mL	25	103.923	SE	110ng/mL	110ng/ml	35ng/mL	25	SE					103.923	103.923	0	0	0.166667	0	male	male	50-52	late gestation	late gestation	late gestation	day 75	75 days	adult	adult	strobe light	strobe light	mild	mild	ACTH	ACTH injection
Guinea pig, Kapoor (2005)	Kapoor & Matthews 2005	Cavia_porcellus	21 (9 stressed days 60-62, 12 control)	21 (9 stressed days 60-62, 12 control)	9	12	21	215	42.5	127.5	110	30	220ng/mL	210ng/ml	45ng/mL	40	103.923	SE	110ng/mL	110ng/ml	35ng/mL	25	SE					116.31	114.444	0.902756	0.866646	0.212327	0.917481	male	male	60-62	late gestation	late gestation	late gestation	day 75	75 days	adult	adult	strobe light	strobe light	mild	mild	ACTH	ACTH injection
Guinea pig, Kapoor (2005)	Kapoor & Matthews 2005	Cavia_porcellus	24 (12 stressed days 50-52, 12 control)	24 (12 stressed days 50-52, 12 control)	12	12	24	160	40	138.564	102	12.5	160ng/mL	160ng/ml	40ng/mL	40	43.3013	SE	104ng/mL	100ng/ml	10ng/mL	15	SE					102.652	102.652	0.565014	0.545531	0.172867	0.565014	male	male	50-52	late gestation	late gestation	late gestation	day 75	75 days	adult	adult	strobe light	strobe light	mild	mild	strobe light	strobe light
Guinea pig, Kapoor (2005)	Kapoor & Matthews 2005	Cavia_porcellus	21 (9 stressed days 60-62, 12 control)	21 (9 stressed days 60-62, 12 control)	9	12	21	280	30	90	102	12.5	280ng/mL	280ng/ml	30ng/mL	35	43.3013	SE	104ng/mL	100ng/ml	10ng/mL	15	SE					70.6222	67.0526	2.52045	2.41963	0.33384	2.65463	male	male	60-62	late gestation	late gestation	late gestation	day 75	75 days	adult	adult	strobe light	strobe light	mild	mild	strobe light	strobe light
Guinea pig, Kapoor (2008)	Kapoor & Matthews 2008	Cavia_porcellus	24 (12 stressed days 50-52, 12 control)	24 (12 control, 12 stressed 50-52)	12	12	24	7.5	0.5	1.73205	17.5	4	7.5ng/mL	7.5ng/ml	0.5ng/mL	0.5	13.8564	SE	17.5ng/mL	17.5ng/ml	4ng/mL	4	SE					9.87421	9.87421	-1.01274	-0.977817	0.186586	-1.01274	female	female	50-52	late gestation	late gestation	late gestation	day 25	25 days	juvenile	juvenile	strobe light	strobe light	mild	mild	n/a	n/a
Guinea pig, Kapoor (2008)	Kapoor & Matthews 2008	Cavia_porcellus	21 (9 stressed days 60-62, 12 control)	21 (12 control, 9 stressed 60-62)	9	12	21	12	2.5	7.5	17.5	4	12ng/mL	12ng/ml	2.5ng/mL	2.5	13.8564	SE	17.5ng/mL	17.5ng/ml	4ng/mL	4	SE					11.1411	11.6122	-0.493666	-0.473919	0.199792	-0.473642	female	female	60-62	late gestation	late gestation	late gestation	day 25	25 days	juvenile	juvenile	strobe light	strobe light	mild	mild	n/a	n/a
Guinea pig, Kapoor (2008)	Kapoor & Matthews 2008	Cavia_porcellus	24 (12 stressed days 50-52, 12 control)	24 (12 control, 12 stressed 50-52)	12	12	24	6.75	1.25	4.33013	24	4	7.5ng/mL	6ng/ml	1.5ng/mL	1	13.8564	SE	24ng/mL	24ng/ml	4ng/mL	4	SE					10.2652	10.2652	-1.68043	-1.62248	0.221509	-1.68043	female	female	50-52	late gestation	late gestation	late gestation	day 25	25 days	juvenile	juvenile	strobe light	strobe light	mild	mild	strobe light	strobe light
Guinea pig, Kapoor (2008)	Kapoor & Matthews 2008	Cavia_porcellus	21 (9 stressed days 60-62, 12 control)	21 (12 control, 9 stressed 60-62)	9	12	21	9	1.75	5.25	24	4	9ng/mL	9ng/ml	1.5ng/mL	2	13.8564	SE	24ng/mL	24ng/ml	4ng/mL	4	SE					10.4777	11.0799	-1.43162	-1.37435	0.239417	-1.35381	female	female	60-62	late gestation	late gestation	late gestation	day 25	25 days	juvenile	juvenile	strobe light	strobe light	mild	mild	strobe light	strobe light
Mice, Montano	Montano et al. 1991	Mus_domesticus	18 (11 con, 7 exp)	18, 11 control, 7 stressed	7	11	18	32.25	1.25	3.30719	26	1.75	32.5ug/mL	32ug/100ml	1.5ng/mL	1	5.80409	SE	26ug/mL	26ug/100ml	2ng/mL	1.5	SE					4.72361	5.0156	1.32314	1.26013	0.277876	1.24611	male	male	day 13-17	late gestation	late gestation	late gestation	2 mins	2 min	fetus	fetus	flood light	flood light	mild	mild	n/a	n/a
Mice, Montano	Montano et al. 1991	Mus_domesticus	13 (7 con, 6 exp)	13, 7 control, 6 stressed	6	7	13	33.25	3.75	9.18559	32.5	2	32.5ug/mL	34ug/100ml	3.5	4	5.2915	SE	34ug/mL	31ug/100ml	2	2	SE					7.49583	7.32291	0.100056	0.093075	0.309857	0.102418	female	female	day 13-17	late gestation	late gestation	late gestation	2 mins	2 min	fetus	fetus	flood light	flood light	mild	mild	n/a	n/a
Mice, Montano	Montano et al. 1991	Mus_domesticus	15 (9 con, 6 exp)	15, 9 control, 6 stressed	6	9	15	17.25	2.5	6.12372	12.25	1.5	17.5ug/mL	17ug/100ml	3ng/mL	2	4.5	SE	12.5ug/mL	12ug/100ml	2ug/mL	1	SE					5.37355	5.18504	0.930484	0.87575	0.303342	0.964313	male	male	day 13-17	late gestation	late gestation	late gestation	2 mins	2 min	fetus	fetus	flood light	flood light	mild	mild	n/a	n/a
Mice, Montano	Montano et al. 1991	Mus_domesticus	16 (10 con, 6 exp)	16, 10 control, 6 stressed	6	10	16	21.75	0.5	1.22474	18	1.5	22.5ug/mL	21ug/100ml	0.5/mL	0.5	4.74342	SE	18ug/mL	18ug/100ml	2ug/mL	1	SE					3.4641	3.87298	1.08253	1.02348	0.299402	0.968246	female	female	day 13-17	late gestation	late gestation	late gestation	2 mins	2 min	fetus	fetus	flood light	flood light	mild	mild	n/a	n/a
Pig, Jarvis	Jarvis et al. 2006	Sus_scrofa_domesticus	24 (8 con, 8 2nd trimester stress, 8 3rd trimester stress)	24 (8 control, 8 2nd trim. stress, 8 3rd trim stress)	8	8	16	2.5	0.75	2.12132	1.2	0.425	2.5 ng/mL	2.5ng/ml	0.75ng/mL	0.75	1.20208	SE	1.2 ng/mL	1.2ng/ml	0.35ng/mL	0.5	SE					1.72409	1.72409	0.754019	0.712891	0.265882	0.754019	female	female	second trimester	second trimester	middle gestation	middle gestation	day 67	67 days	juvenile	juvenile	social mixing	socialization	mild	mild	restraint and isolation	restraint and isolation
Pig, Jarvis	Jarvis et al. 2006	Sus_scrofa_domesticus	24 (8 con, 8 2nd trimester stress, 8 3rd trimester stress)	24 (8 control, 8 2nd trim. stress, 8 3rd trim stress)	8	8	16	2.475	0.75	2.12132	1.2	0.425	2.5 ng/mL	2.45ng/ml	0.75ng/mL	0.75	1.20208	SE	1.2 ng/mL	1.2ng/ml	0.35ng/mL	0.5	SE					1.72409	1.72409	0.739519	0.699181	0.265277	0.739519	female	female	third trimester	late gestation	late gestation	late gestation	day 67	67 days	juvenile	juvenile	social mixing	socialization	mild	mild	restraint and isolation	restraint and isolation
Pig, Jarvis	Jarvis et al. 2006	Sus_scrofa_domesticus			8	8	16	0.95	0.2	0.565685	-0.3	0.35					0.989949											0.806226	0.806226	1.55043	1.46587	0.317149	1.55043		female			middle gestation				juvenile	juvenile			mild	mild	restraint and isolation	restraint and isolation
Pig, Jarvis	Jarvis et al. 2006	Sus_scrofa_domesticus			8	8	16	1.1	0.55	1.55563	-0.3	0.35																							female			late gestation				juvenile	juvenile			mild	mild	restraint and isolation	restraint and isolation
Pig, Kranendonk	Kranendonk et al. 2006	Sus_scrofa_domesticus	42 (22 con, 20 1st)	42 (22 control, 20 stressed 1st tri)	20	22	42	470	50	223.607	648	47	4.2ng/mL	4.2ng/ml	0.4ng/mL	0.4	220.45	SE	5.3ng/mL	5.3ng/ml	0.4ng/mL	0.4	SE					222.034	221.955	-0.80168	-0.786554	0.10282	-0.801965	female	female	21-50 days	early gestation	early gestation	early gestation	week 6	6 weeks	juvenile	juvenile	HCA treatment	HCA treatment	extreme	extreme	ACTH injection	ACTH injection
Pig, Kranendonk	Kranendonk et al. 2006	Sus_scrofa_domesticus	42 (22 con, 20 2nd)	42 (22 control, 20 stressed 2nd tri)	20	22	42	690	45	201.246	648	47	5.0ng/mL	5.0ng/ml	0.3ng/mL	0.3	220.45	SE	5.3ng/mL	5.3ng/ml	0.4ng/mL	0.4	SE					211.066	211.545	0.19899	0.195235	0.0959083	0.198539	female	female	51-80 days	middle gestation	middle gestation	middle gestation	week 6	6 weeks	juvenile	juvenile	HCA treatment	HCA treatment	extreme	extreme	ACTH injection	ACTH injection
Pig, Kranendonk	Kranendonk et al. 2006	Sus_scrofa_domesticus	42 (22 con, 20 3rd)	42 (22 control, 20 stressed 3rd tri)	20	22	42	540	40	178.885	648	47	4.2ng/mL	4.2ng/ml	0.3ng/mL	0.3	220.45	SE	5.3ng/mL	5.3ng/ml	0.4ng/mL	0.4	SE					200.746	201.777	-0.537993	-0.527842	0.0987714	-0.535244	female	female	81-110 days	late gestation	late gestation	late gestation	week 6	6 weeks	juvenile	juvenile	HCA treatment	HCA treatment	extreme	extreme	ACTH injection	ACTH injection
Rats, Brummelte	Brummelte et al. 2010	Rattus_norvegicus	14 (7 con, 7 exp)	14 (7 control, 7 cort)	7	7	14	85	16	42.332	56	8	85ng/mL	85ng/ml	16ng/mL	16	21.166	SE	56ng/ml	56ng/ml	8ng/mL	8	SE					33.4664	33.4664	0.866541	0.81123	0.309218	0.866541	female	female	days 10-20 of pregnancy	days 10-20 of pregnancy	multiple periods	multiple periods	day 1	1 day	neonate		cort injections	Cort injections	extreme	extreme	n/a	n/a
Rats, Brummelte	Brummelte et al. 2010	Rattus_norvegicus	16 (8 con, 8 exp)	16 (8 control, 8 cort)	8	8	16	105	16	45.2548	45	5	105ng/mL	105ng/ml	16ng/mL	16	14.1421	SE	45ng/ml	45ng/ml	5ng/mL	5	SE					33.5261	33.5261	1.78965	1.69203	0.339468	1.78965	male	male	days 10-20 of pregnancy	days 10-20 of pregnancy	multiple periods	multiple periods	day 1	1 day	neonate		cort injections	Cort injections	extreme	extreme	n/a	n/a
Rats, Brummelte	Brummelte et al. 2010	Rattus_norvegicus			6	8	14	16	2	4.89898	14	4																						female				multiple periods				infant				extreme
Rats, Brummelte	Brummelte et al. 2010	Rattus_norvegicus			6	8	14	18	4	9.79796	12	1																						male				multiple periods				infant				extreme
Rats, Brummelte	Brummelte et al. 2010	Rattus_norvegicus			4	3	7	52	4	8	43	7																						female				multiple periods				juvenile				extreme
Rats, Brummelte	Brummelte et al. 2010	Rattus_norvegicus			4	3	7	65	7	14	37	8																						male				multiple periods				juvenile				extreme
Rats, Brummelte	Brummelte et al. 2010	Rattus_norvegicus			8	6	14	101.06	16	45.2548	80.32	27																						female				multiple periods				adult				extreme
Rats, Brummelte	Brummelte et al. 2010	Rattus_norvegicus			8	6	14	101.96	32		101.96	32																						male				multiple periods				adult				extreme
Rats, Fride	Fride et al. 1986	Rattus_norvegicus	12 (6 con, 6 exp)	12, 6 control, 6 stressed	29	26	55	60			41.5		60ug/100mL	60ug/100ml	n/a	NA		n/a	42ug/100mL	41ug/100ml	n/a	NA	n/a	F(4,50)=18.33, p<0.001	3.09023	0.416687	0.0185185	0	0	0.916752	0.903718	0.131262	0.890869	male	male	throughout pregnancy	throughout pregnancy	multiple periods	multiple periods	6 months	6 months	adult	adult	random light and noise	light and noise	mild	mild	open field exposure	open field exposure
Rats, Koehl	Koehl et al. 1999	Rattus_norvegicus	17 (8 con, 9 exp)	17 (9 stressed, 8 control)	9	8	17	4.5	1	3	4	0.75	4.5ug/100ml	4.5ug/100ml	1	1	2.12132	SE	4ug/100mL	4ug/100mL	1	0.5	SE					2.59808	2.62679	0.19245	0.182664	0.237092	0.190347	male	male	day 15 to birth	last week	last week of pregnancy	late gestation	4 months	4 months	adult	adult	light and restraint	restraint and light	mild	mild	n/a	n/a
Rats, Koehl	Koehl et al. 1999	Rattus_norvegicus	17 (8 con, 9 exp)	17 (9 stressed, 8 control)	9	8	17	17.75	1.5	4.5	9	1.5	17.5ug/100mL	18ug/100ml	1.5	1.5	4.24264	SE	9ug/100ml	9ug/100ml	1.5	1.5	SE					4.37321	4.38178	2.00082	1.89908	0.342185	1.99691	female	female	day 15 to birth	last week	last week of pregnancy	late gestation	4 months	4 months	adult	adult	light and restraint	restraint and light	mild	mild	n/a	n/a
Rats, Koehl	Koehl et al. 1999	Rattus_norvegicus	10-14 (5-7 con, 5-7 exp)	5-7 rat for control and stressed	6	6	12	16	3	7.34847	4	1	16ug/100mL	16ug/100ml	3ug/100mL	3	2.44949	SE	4ug/100mL	4ug/100mL	1ug/100mL	1	SE					5.47723	5.47723	2.19089	2.02236	0.503748	2.19089	male	male	day 15 to birth	last week	last week of pregnancy	late gestation	3 months	3 months	adult	adult	light and restraint	restraint and light	mild	mild	n/a	n/a
Rats, Koehl	Koehl et al. 1999	Rattus_norvegicus	10-14 (5-7 con, 5-7 exp)	5-7 rat for control and stressed	6	6	12	38	11	26.9444	15	2.5	38ug/100mL	38ug/100ml	12ug/100mL	10	6.12372	SE	15ug/100mL	15ug/100ml	3	2	SE					19.5384	19.5384	1.17717	1.08662	0.382531	1.17717	female	female	day 15 to birth	last week	last week of pregnancy	late gestation	3 months	3 months	adult	adult	light and restraint	restraint and light	mild	mild	n/a	n/a
Rats, Koehl	Koehl et al. 1999	Rattus_norvegicus	10-14 (5-7 con, 5-7 exp)	5-7 rat for control and stressed	6	6	12	5.15	2	4.89898	0.75	0.225	5.3ug/100mL	5ug/100ml	2ug/100mL	2	0.551135	SE	.75ug/100mL	.75ug/100ml	0.2ug/100mL	0.25	SE					3.48595	3.48595	1.26221	1.16512	0.389896	1.26221	male	male	day 15 to birth	last week	last week of pregnancy	late gestation	3 months	3 months	adult	adult	light and restraint	restraint and light	mild	mild	n/a	n/a
Rats, Koehl	Koehl et al. 1999	Rattus_norvegicus	10-14 (5-7 con, 5-7 exp)	5-7 rat for control and stressed	6	6	12	13	4.5	11.0227	1.25	1	13ug/100mL	13ug/100ml	5ug/100mL	4	2.44949	SE	1.5ug/100mL	1ug/100ml	1ug/100mL	1	SE					7.98436	7.98436	1.47163	1.35843	0.410222	1.47163	female	female	day 15 to birth	last week	last week of pregnancy	late gestation	3 months	3 months	adult	adult	light and restraint	restraint and light	mild	mild	n/a	n/a
Rats, McCormick	McCormick et al. 1995	Rattus_norvegicus	12-18 (6-9 con, 6-9 exp)	12-18, 6-9 rats for control and stressed	7.5	7.5	15	2	0.75	2.05396	4.95	1.5	2ug/dL	2ug/dl	0.5ug/dL	1	4.10792	SE	4.9ug/dL	5ug/dl	2ug/dL	1	SE					3.2476	3.2476	-0.908364	-0.854931	0.29103	-0.908364	male	male	days 15-19 post conception	days 15-19	last week of pregnancy	late gestation	5 months	5 months	adult	adult	restraint	restraint	mild	mild	n/a	n/a
Rats, McCormick	McCormick et al. 1995	Rattus_norvegicus	12-18 (6-9 con, 6-9 exp)	12-18, 6-9 rats for control and stressed	7.5	7.5	15	4.5	0.4	1.09545	7	0.4	4ug/dL	5ug/dl	0.3ug/dL	0.5	1.09545	SE	7ug/dL	7ug/dL	0.3ug/dL	0.5	SE					1.09545	1.09545	-2.28218	-2.14793	0.420454	-2.28218	female	female	days 15-19 post conception	days 15-19	last week of pregnancy	late gestation	5 months	5 months	adult	adult	restraint	restraint	mild	mild	n/a	n/a
Rats, McCormick	McCormick et al. 1995	Rattus_norvegicus	12-18 (6-9 con, 6-9 exp)	12-18, 6-9 rats for control and stressed	7.5	7.5	15	19.5	3	8.21584	24	6	26ug/dL	26ug/dl	4ug/dL	4	16.4317	SE	27ug/dL	27.5ug/dl	6ug/dL	5	SE					12.9904	12.9904	-0.34641	-0.326033	0.27021	-0.34641	male	male	days 15-19 post conception	days 15-19	last week of pregnancy	late gestation	5 months	5 months	adult	adult	restraint	restraint	mild	mild	restraint	restraint
Rats, McCormick	McCormick et al. 1995	Rattus_norvegicus	12-18 (6-9 con, 6-9 exp)	12-18, 6-9 rats for control and stressed	7.5	7.5	15	55.2	7	19.1703	32.8	4	68ug/dL	67ug/dl	9ug/dL	9	10.9545	SE	37ug/dL	35ug/dl	6ug/dL	5	SE					15.6125	15.6125	1.43475	1.35035	0.327448	1.43475	female	female	days 15-19 post conception	days 15-19	last week of pregnancy	late gestation	5 months	5 months	adult	adult	restraint	restraint	mild	mild	restraint	restraint
Rats, Szuran	Szuran et al. 2000	Rattus_norvegicus	14-16 (7-8 con, 7-8 exp)	14-16, 7-8 rats for control and stressed	7.5	7.5	15						65ng/mL	62ng/ml	10ng/mL	12		SE	42ng/mL	40ng/ml	7ng/mL	10	SE	F(1,24) = 5.7, P = 0.025				0	0	#DIV/0!	#DIV/0!	#DIV/0!	#DIV/0!	both	both	days 15-19	days 15-19	last week of pregnancy	late gestation	12 months	12 months	adult	adult	restraint	restraint	mild	mild	n/a	n/a
Rats, Szuran	Szuran et al. 2000	Rattus_norvegicus	14-16 (7-8 con, 7-8 exp)	14-16, 7-8 rats for control and stressed	7.5	7.5	15	63.5	11	30.1247	41	8.5	65ng/mL	62ng/ml	10ng/mL	12	23.2782	SE	42ng/mL	40ng/ml	7ng/mL	10	SE					26.92	26.92	0.835809	0.786644	0.287294	0.835809	male	male	days 15-19	days 15-19	last week of pregnancy	late gestation	12 months	12 months	adult	adult	restraint	restraint	mild	mild	n/a	n/a
Rats, Szuran	Szuran et al. 2000	Rattus_norvegicus	14-16 (7-8 con, 7-8 exp)	14-16, 7-8 rats for control and stressed	7.5	7.5	15	233.75	30	82.1584	140	26	230ng/mL	237.5ng/ml	35ng/mL	25	71.2039	SE	142ng/mL	138ng/ml	28ng/mL	24	SE					76.8765	76.8765	1.21949	1.14775	0.310578	1.21949	female	female	days 15-19	days 15-19	last week of pregnancy	late gestation	12 months	12 months	adult	adult	restraint	restraint	mild	mild	n/a	n/a
Rats, Szuran	Szuran et al. 2000	Rattus_norvegicus	14-16 (7-8 con, 7-8 exp)	14-16, 7-8 rats for control and stressed	7.5	7.5	15						235ng/mL	220ng/ml	35ng/mL	40		SE	195ng/mL	190ng/ml	15ng/mL	20	SE	F(3,54) = 2.9, p = 0.043				0	0	#DIV/0!	#DIV/0!	#DIV/0!	#DIV/0!	male	male	days 15-19	days 15-19	last week of pregnancy	late gestation	12 months	12 months	adult	adult	restraint	restraint	mild	mild	swimming in cold water, maze	swimming
Rats, Takahashi (1992)	Takahashi et al. 1992	Rattus_norvegicus	24 (12 con, 12 exp)	24, 12 control, 12 stressed	12	12	24	83.5	24.1	83.4848	86	26.7	83.5	83.5ng/ml	24.1	24.1	92.4915	SE	86	86ng/ml	26.7	26.7	SE					88.1033	88.1033	-0.0283758	-0.0273973	0.166682	-0.0283758	male	male	days 2-20	days 2-20	multiple periods	multiple periods	days 70-90	70-90 days	adult	adult	shock	shock	extreme	extreme	n/a	n/a
Rats, Takahashi	Takahashi et al. 1992	Rattus_norvegicus	24 (12 con, 12 exp)	24, 12 control, 12 stressed	12	12	24	353.6	19.3	66.8572	366.4	30.9	353.6	353.6ng/ml	19.3	19.3	107.041	SE	366.4	366.4ng/ml	30.9	30.9	SE					89.2401	89.2401	-0.143433	-0.138487	0.167066	-0.143433	female	male	days 2-20	days 2-20	multiple periods	multiple periods	days 70-90	70-90 days	adult	adult	shock	shock	extreme	extreme	shock	shock
Rats, Takahashi (1988)	Takahashi et al. 1988	Rattus_norvegicus	19 (9 con, 10 exp)	19, 9 control, 10 stressed	10	9	19	116.9	3.6	11.3842	85.9	2.7	116.9	116.9ng/ml	3.6	3.6	8.1	SE	85.9	85.9ng/ml	2.7	2.7	SE					9.87952	9.97432	3.1378	2.9973	0.447528	3.10798	both	both	days 2-20	day 2-20	multiple periods	multiple periods	day 0	day 0	infant	infant	shock	shock	extreme	extreme	n/a	n/a
Rats, Vallee	Vallee et al. 1997	Rattus_norvegicus	88 (27 exp, 61 con)	88, 61 control, 27 stressed	27	61	88	0.5			0.5		.5ug/100mL	.5ug/100ml				n/a	.5ug/100mL	.5ug/100ml			n/a	NK; p<0.01	2.32635	0.24799	0.0114943	0	0	0.511972	0.507494	0.0556207	0.503055	male	male	last week of pregnancy	last week	late gestation	late gestation	4-7 months	4-7 months	adult	adult	restraint	restraint	mild	mild	n/a	n/a
Rats, Vallee	Vallee et al. 1997	Rattus_norvegicus	88 (27 exp, 61 con)	88, 61 control, 27 stressed	27	61	88	30	2	10.3923	26	0.4	21ug/100mL	21ug/100ml	2	2	3.1241	SE	15.5ug/100mL	15.5ug/100ml	0.3	0.5	SE					7.67333	6.28176	0.521286	0.516727	0.0549476	0.636765	male	male	last week of pregnancy	last week	late gestation	late gestation	4-7 months	4-7 months	adult	adult	restraint	restraint	mild	mild	restraint	restraint
Rats, Vallee	Vallee et al. 1997	Rattus_norvegicus	88 (27 exp, 61 con)	88, 61 control, 27 stressed	27	61	88	21	2	10.3923	15.5	0.4	21ug/100mL	21ug/100ml	2	2	3.1241	SE	15.5ug/100mL	15.5ug/100ml	0.3	0.5	SE					7.67333	6.28176	0.716768	0.710499	0.0562987	0.875551	male	male	last week of pregnancy	last week	late gestation	late gestation	4-7 months	4-7 months	adult	adult	restraint	restraint	mild	mild	restraint	restraint
Rats, Weinstock (1992)	Weinstock et al. 1992	Rattus_norvegicus	12-16 control, 12-16 stressed	12-16 control, 12-16 stressed	14	14	28	5	0.5	1.87083	4.5	0.5	4ug/100mL	6ug/100ml	0.5	0.5	1.87083	SE	5ug/100mL	4ug/100ml	0.5	0.5	SE					1.87083	1.87083	0.267261	0.259477	0.144059	0.267261	male	male	throughout pregnancy	throughout pregnancy	multiple periods	multiple periods	days 60-65	60-65 days	adult	adult	noise and light stress	noise and light	mild	mild	n/a	n/a
Rats, Weinstock	Weinstock et al. 1992	Rattus_norvegicus	12-16 control, 12-16 stressed	12-16 control, 12-16 stressed	14	14	28	20	3.5	13.0958	6.5	0.225	20ug/100mL	20ug/100ml	4	3	0.841873	SE	6ug/100mL	7ug/100ml	0.2	0.25	SE					9.27924	9.27924	1.45486	1.41249	0.178484	1.45486	female	female	throughout pregnancy	throughout pregnancy	multiple periods	multiple periods	days 60-65	60-65 days	adult	adult	noise and light stress	noise and light	mild	mild	n/a	n/a
Rats, Weinstock	Weinstock et al. 1992	Rattus_norvegicus	16 (8 exp, 8 con)	16, 8 control, 8 stressed	8	8	16	27	5	14.1421	23	3	27ug/100mL	27ug/100ml	5	5	8.48528	SE	23ug/100mL	23ug/100ml	3	3	SE					11.6619	11.6619	0.342997	0.324288	0.253286	0.342997	male	male	throughout pregnancy	throughout pregnancy	multiple periods	multiple periods	days 60-65	60-65 days	adult	adult	noise and light stress	noise and light	mild	mild	open field exposure	open field exposure
Rats, Weinstock	Weinstock et al. 1992	Rattus_norvegicus	16 (8 exp, 8 con)	16, 8 control, 8 stressed	8	8	16	49.5	5	14.1421	44.5	4	50ug/100mL	49ug/100ml	5	5	11.3137	SE	45ug/100mL	44ug/100ml	4	4	SE					12.8062	12.8062	0.390434	0.369138	0.254258	0.390434	female	female	throughout pregnancy	throughout pregnancy	multiple periods	multiple periods	days 60-65	60-65 days	adult	adult	noise and light stress	noise and light	mild	mild	open field exposure	open field exposure
Rats, Weinstock	Weinstock et al. 1992	Rattus_norvegicus	16 (8 exp, 8 con)	16, 8 control, 8 stressed	8	8	16	41	7	19.799	9	4	50ug/100mL	49ug/100ml	5	5	11.3137	SE	45ug/100mL	44ug/100ml	4	4	SE					16.1245	16.1245	1.98456	1.87631	0.360017	1.98456	female	female	throughout pregnancy	throughout pregnancy	multiple periods	multiple periods	days 60-65	60-65 days	adult	adult	noise and light stress	noise and light	mild	mild	open field exposure	open field exposure
Rats, Weinstock	Weinstock et al. 1992	Rattus_norvegicus	16 (8 exp, 8 con)	16, 8 control, 8 stressed	8	8	16	3	1	2.82843	4	1	50ug/100mL	49ug/100ml	5	5	2.82843	SE	45ug/100mL	44ug/100ml	4	4	SE					2.82843	2.82843	-0.353553	-0.334269	0.253492	-0.353553	male	male	throughout pregnancy	throughout pregnancy	multiple periods	multiple periods	days 60-65	60-65 days	adult	adult	noise and light stress	noise and light	mild	mild	open field exposure	open field exposure
Rats, Weinstock (1998)	Weinstock et al. 1998	Rattus_norvegicus	20 (10 con, 10 exp)	20, 10 control, 10 stressed	10	10	20	109.65		11.5	69.8		110ug/100mL	109.65ng/ml	11	11.5	13.1	SE	72ug/100mL	69.8ng/ml	14	13.1	SE					#REF!	#REF!	#REF!	#REF!	#REF!	#REF!	male	male	throughout pregnancy	throughout pregnancy	multiple periods	multiple periods	week 16	4.5-5 months	adult	adult	noise and light stress	noise and light	mild	mild	n/a	n/a
Rats, Weinstock (1998)	Weinstock et al. 1998	Rattus_norvegicus	20 (10 con, 10 exp)	20, 10 control, 10 stressed	10	10	20	92		28	117		265ug/100mL	265ng/ml	18	20	32	SE	185ug/100mL	190ng/ml	15	18	SE					30.0666	30.0666	-0.831488	-0.796354	0.215855	-0.831488	male	male	throughout pregnancy	throughout pregnancy	multiple periods	multiple periods	week 16	4.5-5 months	adult	adult	noise and light stress	noise and light	mild	mild	foot shock	foot shock
Rats, Weinstock (1998)	Weinstock et al. 1998	Rattus_norvegicus	20 (10 con, 10 exp)	20, 10 control, 10 stressed	10	10	20	63		27	5		265ug/100mL	265ng/ml	18	20	24	SE	185ug/100mL	190ng/ml	15	18	SE					25.5441	25.5441	2.27058	2.17464	0.318227	2.27058	male	male	throughout pregnancy	throughout pregnancy	multiple periods	multiple periods	week 16	4.5-5 months	adult	adult	noise and light stress	noise and light	mild	mild	foot shock	foot shock
Rats, Maccari (1995)	Maccari et al. 1995	Rattus_norvegicus	17 (8 exp, 9 con)	17 (8 stressed, 9 control)	8	9	17	2	1	2.82843	2	1	2ug/100mL	2ug/100ml	1ug/100mL	1	3	SE	2ug/100mL	2ug/100ml	1ug/100mL	1	SE					2.91548	2.92119	0	0	0.236111	0	male	male	last week	last week	late gestation	late gestation	90 days	90 days	adult	adult	restraint	restraint	mild	mild	n/a	n/a
Rats, Maccari	Maccari et al. 1995	Rattus_norvegicus	17 (8 exp, 9 con)	17 (8 stressed, 9 control)	8	9	17	14	4	11.3137	2	0.25	14ug/100mL	14ug/100ml	4ug/100mL	4	0.75	SE	2ug/100mL	2ug/100ml	0.25ug/100mL	0.25	SE					8.01756	7.74812	1.49671	1.42061	0.295468	1.54876	male	male	last week	last week	late gestation	late gestation	90 days	90 days	adult	adult	restraint	restraint	mild	mild	restraint	restraint
Rats, Maccari	Maccari et al. 1995	Rattus_norvegicus	17 (8 exp, 9 con)	17 (8 stressed, 9 control)	8	9	17	39	5	14.1421	34	4	14ug/100mL	14ug/100ml	4ug/100mL	4	12	SE	2ug/100mL	2ug/100ml	0.25ug/100mL	0.25	SE					13.1149	13.0435	0.381246	0.361861	0.239962	0.383332	male	male	last week	last week	late gestation	late gestation	90 days	90 days	adult	adult	restraint	restraint	mild	mild	restraint	restraint
Rats, Maccari (1997)	Maccari et al. 1997	Rattus_norvegicus	not reported	n/a			88	1	0.5		2	0.8	1ug/100mL	1ug/100ml	0.5ug/100mL	0.5		doesn't specify	2ug/100mL	2ug/100ml	.8ug/100mL	<1, hard to tell	doesn't specify	No significant difference	0	0	0.0114943	0	0	0	0	0.045977	0	both	both	last week	last week	late gestation	late gestation	5 months	5 months	adult	adult	restraint	restraint	mild	mild	n/a	n/a
Rats, Maccari	Maccari et al. 1997	Rattus_norvegicus					88	27	2.5		24.5	0.5																	0									late gestation	late gestation	5 months	5 months	adult	adult	restraint	restraint	mild	mild	n/a	n/a
Rats, Maccari	Maccari et al. 1997	Rattus_norvegicus	not reported	n/a			88	19	2		12.5	1	19ug/100mL	19ug/100ml	2ug/100mL	2		doesn't specify	12.5ug/100mL	12.5ug/100ml	1ug/100mL	1	doesn't specify	F[1,86]= 3.8; p <0.01	2.32635	0.24799	0.0114943	0	0	0.511972	0.507494	0.0556207	0.676658	both	both	last week	last week	late gestation	late gestation	5 months	5 months	adult	adult	restraint	restraint	mild	mild	restraint	restraint
Rhesus, Clarke	Clarke et al. 1994	Macaca_mulatta	11 (5 con, 6 exp)	11, 5 control, 6 stressed	6	5	11			0			40ug/dL	40ug/dl	3	2.5		SE	25ug/dL	25ug/dl	2	2	SE	F(1,9) = 22.1, p = 0.001				0	0	#DIV/0!	#DIV/0!	#DIV/0!	#DIV/0!	both	both	day 90-145 posconception	mid-late gestation	multiple periods	multiple periods	18 months	14.5-16 months	juvenile	juvenile	unpredictable noise	unpredictable noise	mild	mild	anesthesia	anesthesia
Rhesus, Clarke	Clarke et al. 1994	Macaca_mulatta	11 (5 con, 6 exp)	11, 5 control, 6 stressed	6	5	11			0			46ug/dL	46ug/dl	2	1.5	0	SE	30ug/dL	29ug/dl	3	3	SE	F(1,9) = 1.1, p = 0.33				0	0	#DIV/0!	#DIV/0!	#DIV/0!	#DIV/0!	both	both	day 90-145 posconception	mid-late gestation	multiple periods	multiple periods	18 months	14.5-16 months	juvenile	juvenile	unpredictable noise	unpredictable noise	mild	mild	anesthesia	anesthesia
Rhesus, Uno (1994)	Uno et al. 1994	Macaca_mulatta	8 (3 con, 5 exp)	8, 3 control, 5 DEX treated	5	3	8	30.1	2.5	5.59017	18.9	1.3	30.5ng/dL	30.1ng/dl	2.5	2.5	2.25167	doesn't specify	19ng/dL	18.9ng/dl	1.2	1.3	doesn't specify					4.26146	4.74588	2.62821	2.2854	0.859774	2.35994	both	both	day 132-133	day 132-133	late gestation	late gestation	10 months	10 months	juvenile	juvenile	dexamethasone	DEX treatment	extreme	extreme	n/a	n/a
Rhesus, Uno (1994)	Uno et al. 1994	Macaca_mulatta			5	3	8	23.3	2.6	5.81378	18.1	2.8					4.84974											5.3535	5.5112	0.971327	0.844632	0.577921	0.943533	both	both			late gestation	late gestation			juvenile	juvenile			extreme	extreme
Rhesus, Uno (1994)	Uno et al. 1994	Macaca_mulatta	8 (3 con, 5 exp)	8, 3 control, 5 DEX treated	5	3	8	51.4	3.4	7.60263	41.8	0.9	51.5ng/dL	51.4ng/dl	3.5	3.4	1.55885	doesn't specify	41ng/dL	41.8ng/dl	0.5	0.9	doesn't specify					5.48771	6.27243	1.74936	1.52118	0.677959	1.53051	both	both	day 132-134	day 132-134	late gestation	late gestation	10 months	10 months	juvenile	juvenile	dexamethasone	DEX treatment	extreme	extreme	isolation	isolation
Rhesus, Uno (1994)	Uno et al. 1994	Macaca_mulatta			5	3	8	49.5	5.6	12.522	23.2	5.4					9.35307											11.0517	11.5626	2.37973	2.06933	0.800965	2.27458	both	both			late gestation	late gestation			juvenile	juvenile			extreme	extreme
Rhesus, Coe et al (2003)	Coe et al. 2003	Macaca_mulatta	20	20, doesn't specify control versus experimental groups	4	4				0			46ug/dL	46ug/dl	2.5ug/dL	2.5	0	SE	29ug/dL	29ug/dl	3ug/dL	3	SE	Post-hoc test: q=5.12, P<0.05				0	0	2.8768	3.83573	0.6423	5.11431	both	both	day 50-92	day 50-92	early gestation	early gestation	2-2.5 years	2-2.5 years	juvenile	juvenile	acoustic startle	acoustic startle	mild	mild	n/a	n/a
Rhesus, Coe et al (2003)	Coe et al. 2003	Macaca_mulatta	20	20, doesn't specify control versus experimental groups	4	4				0			46ug/dL	46ug/dl	1ug/dL	1	0	SE	29ug/dL	29ug/dl	3ug/dL	3	SE	Post-hoc test: q=5.18, P<0.05				0	0	2.9105	3.88067	0.65	5.17422	both	both	day 105-147	day 105-147	late gestation	late gestation	2-2.5 years	2-2.5 years	juvenile	juvenile	acoustic startle	acoustic startle	mild	mild	n/a	n/a
Rhesus, Coe et al (2003)	Coe et al. 2003	Macaca_mulatta	20	20, doesn't specify control versus experimental groups	4	4				0			20ug/dL	20ug/dl	4ug/dL	4	0	SE	5.5ug/dL	5.5ug/dl	2.5ug/dL	2.5	SE	Post-hoc test: q=4.47, P<0.05				0	0	2.5116	3.3488	0.5646	4.46507	both	both	day 50-92	day 50-92	early gestation	early gestation	2-2.5 years	2-2.5 years	juvenile	juvenile	acoustic startle	acoustic startle	mild	mild	dexamethasone	DEX treatment
Rhesus, Coe et al (2003)	Coe et al. 2003	Macaca_mulatta	20	20, doesn't specify control versus experimental groups	4	4				0			15ug/dL	15ug/dl	3ug/dL	3	0	SE	5.5ug/dL	5.5ug/dl	2.5ug/dL	2.5	SE	Post-hoc test: q=3.98, P<0.05				0	0	2.2363	2.98173	0.5131	3.97564	both	both	day 105-147	day 105-147	late gestation	late gestation	2-2.5 years	2-2.5 years	juvenile	juvenile	acoustic startle	acoustic startle	mild	mild	dexamethasone	DEX treatment
Sheep, Corner	Corner et al. 2007	Ovis_aries	33 (15 con, 18 exp)	33,15 control, 18 stressed	18	15	33	3.3	0.1	0.424264	3.5	0.1	3.3nmol/l	3.3	0.1	0.1	0.387298	SE	3.5nmol/l	3.5	0.1	0.1	SE					0.406202	0.407985	-0.492366	-0.480357	0.125718	-0.490214	male	male	day 80	day 80	middle gestation	middle gestation	day 39	day 39	juvenile	juvenile	shearing	shearing	mild	mild	n/a	n/a
Sheep, Corner	Corner et al. 2007	Ovis_aries	33 (15 con, 18 exp)	33,15 control, 18 stressed	18	15	33	64	9	38.1838	72.8	10	64nmol/l	64nmol/l	9	9	38.7298	SE	72.8nmol/l	72.8nmol/l	10	10	SE					38.4578	38.4313	-0.228822	-0.223241	0.122977	-0.22898	male	male	day 80	day 80	middle gestation	middle gestation	day 39	day 39	juvenile	juvenile	shearing	shearing	mild	mild	handled or castrated	handled or castrated
Sheep, Roussel	Roussel et al. 2004	Ovis_aries	43 (21 con, 22 exp)	43, 21 control, 22 stressed	22	21	43	19	2	9.38083	14	1	19nmol/L	19nM/L	2nmol/L	2	4.58258	SE	14nmol/L	14nM/L	1nmol/L	1	SE					7.38241	7.43754	0.677285	0.66482	0.098213	0.672265	both	both	last 5 weeks	last 5 weeks	late gestation	late gestation	day 25	day 25	infant	infnat	isolation and with dog present	isolation and with dog present	mild	mild	n/a	n/a
Sheep, Roussel	Roussel et al. 2004	Ovis_aries	43 (21 con, 22 exp)	43, 21 control, 22 stressed	22	21	43	25.5	1.5	7.03562	24	2	25.5nmol/L	25.5nM/L	1.5nmol/L	1.5	9.16515	SE	24nmol/L	24nM/L	2nmol/L	2	SE					8.17007	8.14428	0.183597	0.180218	0.0934513	0.184178	both	both	last 5 weeks	last 5 weeks	late gestation	late gestation	8 months	8 months	juvenile	juvenile	isolation and with dog present	isolation and with dog present	mild	mild	n/a	n/a
Snowshoe hare, Sheriff	Sheriff et al. 2010	Lepus_americanus	38 (20 2006, 18 2007)	38, 20 2006, 18 2007	18	20	38	600	37.5	159.099	385	77.5	600ng/g	600ng/g	30	45	346.591	SE	395ng/g	375ng/n	80	75	SE					269.664	274.504	0.797288	0.780562	0.113572	0.783231	both	both	throughout pregnancy	throughout pregnancy	multiple periods	multiple periods	day 28-60	day 28-60	juvenile	juvenile	predation	predation	extreme	extreme	n/a	n/a
Snowshoe hare, Sheriff	Sheriff et al. 2010	Lepus_americanus	33 (17 2006, 16 2007)	33, 17 2006, 16 2007	16	17	33	455	45	180	196	19	460ng/g	450ng/g	50	40	78.339	SE	195	197ng/g	15	23	SE					138.811	137.277	1.86585	1.82034	0.17153	1.8867	both	both	throughout pregnancy	throughout pregnancy	multiple periods	multiple periods	day 90-120	day 90-120	adult	adult	predation	predation	extreme	extreme	n/a	n/a
Arctic fur seal, Meise	Meise et al. 2016	Arctocephalus_gazella	42 (25 low density, 17 high density)	42, 17 high den, 25 low den	16	24	42	111	21.9	87.6	111.2	24.5	111pg/mg	111pg/mg	21.9	21.9	120.025	SE	111.2pg/mg	111.2pg/mg	24.5	24.5	SE					105.071	105.646	-0.00190348	-0.00186756	0.104167	-0.00189311	both	both	throughout pregnancy	throughout pregnancy	multiple periods	multiple periods	2-3 days	2-3 days	infant	infant	population density	population density	mild	mild	n/a	n/a
Human, Thayer	Thayer & Kuzawa 2015	Homo_sapiens	19	19	9	38	47	2.62		5.03	1.8	2.39	5.21 ng/mL	5.21 ng/mL	3.77 ng/mL	3.77 ng/mL	14.7329		1.36 ng/mL	1.36 ng/mL	0.48 ng/mL	0.48 ng/mL						11.0082	13.5266	1.1333	1.11431	0.2443	1.09563	both	both	throughout pregnancy	throughout pregnancy	multiple periods	multiple periods	week 6	week 6	infant	infant	ethnic discrimination	ethnic discrimination	mild	mild	n/a	n/a
Human, Thayer	Thayer & Kuzawa 2015	Homo_sapiens	19	19	4	15	19	8.22		12.8	1.77		5.21 ng/mL	5.21 ng/mL	3.77 ng/mL	3.77 ng/mL	4.03		1.36 ng/mL	1.36 ng/mL	0.48 ng/mL	0.48 ng/mL						9.48896	6.50291	1.1333	1.08256	0.2443	1.03408	both	both	throughout pregnancy	throughout pregnancy	multiple periods	multiple periods	week 6	week 6	infant	infant	ethnic discrimination	ethnic discrimination	mild	mild	n/a	n/a
Human, Ping	Ping et al. 2015	Homo_sapiens	85 exp, no controls	85 exp, no controls			71	0.097	0.07	0.07			0.097 ug/dL	0.097 ug/dL	0.07	0.07		SD						Higher objective PNMS scores (r = 0.258, p < .05)		0.258	0.0142857	0.0494975	#NUM!	0.534081	0.528255	0.07026	0.522492	both	both	throughout pregnancy	depends on mother	multiple periods	multiple periods	2.5 years	2.5 years	juvenile	juvenile	flood	flood	extreme	extreme	n/a	n/a
Human, Ping	Ping et al. 2015	Homo_sapiens	87 exp, no controls	87 exp, no controls			71	0.108	0.062	0.062			0.108 ug/dL	0.108 ug/dL	0.062	0.062		SD						Higher subjective PNMS scores (r = 0.246, p < .05)		0.246	0.0142857	0.0438406	#NUM!	0.507599	0.502061	0.0689118	0.496584	both	both	throughout pregnancy	depends on mother	multiple periods	multiple periods	2.5 years	2.5 years	juvenile	juvenile	flood	flood	extreme	extreme	toddler seperation	toddler seperation
Human, Tollenaar	Tollenaar et al. 2011	Homo_sapiens	111	111			111	14.1	0.3	0			14.1nmol/L	14.1nmol/L	0.4	0.2		SE						Higher fear was related to a higher cortisol response at 5 weeks of age (unstandardized coefficents: beta = 0.12, SE = 0.036)	3.09023	0.293312	0.00909091	0	0	0.613612	0.60938	0.0476293	0.812507	both	both	throughout pregnancy	throughout pregnancy	multiple periods	multiple periods	5 weeks	5 weeks	infant	infant	pregnancy-induced stress and anxiety	Maternal fear/anxiety	mild	mild	bathing	bathing
Human, Tollenaar	Tollenaar et al. 2011	Homo_sapiens	106	106			106	17	0.8	0			17.0nmol/L	17nmol/L	0.8	0.8		SE						lower cortisol response to vaccination at 2 months (unstandardized beta = -0.11, SE = 0.045)	-1.64485	-0.159762	0.00952381	0	0	-0.323682	-0.321342	0.0411678	-0.428456	both	both	throughout pregnancy	throughout pregnancy	multiple periods	multiple periods	8 weeks	8 weeks	infant	infant	pregnancy-induced stress and anxiety	Maternal fear/anxiety	mild	mild	vaccination	vaccination
Human, Tollenaar	Tollenaar et al. 2011	Homo_sapiens	119	119			119	9.25	0.15	0			9.3nmol/L	9.2nmol/L	0.2	0.1		SE						The cortisol response to SF at 5 months of age was not related to any of the predictor or confounding variables (Unstandardized beta not reported)	0	0	0.00847458	0	0	0	0	0.0338983	0	both	both	throughout pregnancy	throughout pregnancy	multiple periods	multiple periods	5 months	5 months	infant	infant	pregnancy-induced stress and anxiety	Maternal fear/anxiety	mild	mild	still face procedure	still face procedure
Human, Tollenaar	Tollenaar et al. 2011	Homo_sapiens	152	152			152	8.05	0.15	0			8.1nmol/L	8nmol/L	0.2	0.1		SE						lower cortisol response to the SS (maternal separation) at 1 year of age (unstandardized beta: - 0.076, SE = 0.028)	-2.32635	-0.188692	0.00662252	0	0	-0.384287	-0.382362	0.0295337	-0.509816	both	both	throughout pregnancy	throughout pregnancy	multiple periods	multiple periods	12 months	12 months	infant	infant	pregnancy-induced stress and anxiety	Maternal fear/anxiety	mild	mild	seperation	seperation
Human, Lehrner	Lehrner et al. 2014	Homo_sapiens	79 (13 con, 66 exp)	79, 13 control, 66 PTSD	66	13	79	58.63	25.23	25.23	42.66	19.68	58.63	58.63	25.23	25.23	19.68	SD	42.66	42.66	19.68	19.68	SD					22.6258	24.4481	0.705831	0.698933	0.0951664	0.653221	both	both	pre-conception	stressor occured before conception	multiple periods	multiple periods	varies	varies	adult	adult	maternal ptsd caused by holocaust	PTSD caused by Holocaust	extreme	extreme	n/a	n/a
Human, Entringer	Entringer et al. 2009	Homo_sapiens	61 (30 con, 31 exp)	61, 30 control, 31 stressed	31	30	61			0			16.6nmol/L	16.5nmol/L	1.0 nmol/L	0.9	0	SE	17.9nmol/L	18nmol/L	0.9nmol/L	1.2	SE	F 1,55=2.71, p = 0.10				0	0	#DIV/0!	#DIV/0!	#DIV/0!	#DIV/0!	both	both	varies	varies	multiple periods	multiple periods	mean 25 years	mean 25 years	adult	adult	negative life event	Negative life event	extreme	extreme	n/a	n/a
Human, Entringer	Entringer et al. 2009	Homo_sapiens	61 (30 con, 31 exp)	61, 30 control, 31 stressed	31	30	61			0			178ng/mL	180ng/ml	15ng/mL	12	0	SE	195ng/mL	198ng/ml	17ng/mL	15	SE	F1,55=9.3, p =0.003				0	0	#DIV/0!	#DIV/0!	#DIV/0!	#DIV/0!	both	both	varies	varies	multiple periods	multiple periods	mean 25 years	mean 25 years	adult	adult	negative life event	Negative life event	extreme	extreme	TSST test	TSST test
Human, Entringer	Entringer et al. 2009	Homo_sapiens	61 (30 con, 31 exp)	61, 30 control, 31 stressed	31	30	61			0			243ng/mL	243ng/ml	15	18	0	SE	250ng/mL	255ng/ml	10	10	SE	F1,55=7.99, p=0.007				0	0	#DIV/0!	#DIV/0!	#DIV/0!	#DIV/0!	both	both	varies	varies	multiple periods	multiple periods	mean 25 years	mean 25 years	adult	adult	negative life event	Negative life event	extreme	extreme	ACTH injection	ACTH injection
Avian, Hayward, japanese quail	Hayward & Wingfield 2004	Coturnix_japonica	19 (9 con, 10 exp)	19, 10 stressed, 9 control	10	9	19	0.74	0.09		0.64	0.09	0.75ng/mL	.73ng/ml	0.1ng/mL	0.08		doesn't specify	0.64ng/mL	.64ng/ml	0.09ng/mL	0.09	doesn't specify	t=2.5, p=0.02				0	0	1.1471	1.09574	0.2452	1.04667	both	both	7-8 days before laying	7-8 days before laying egg	middle gestation	middle gestation	week 8	8 weeks	adult	adult	corticosterone implant	corticosterone implant	extreme	extreme	restrained	restrained
Avian, Haussman, domestic chickens	Haussman et al. 2012	Gallus_gallus_domesticus	14 (7 con, 7 low cort)	14, 7 control, 7 low cort	7	7	14	1.775	1.2	3.1749	3.05	0.4	1.8ng/mL	1.75ng/ml	1.0ng/mL	1.4	1.0583	SE	3.1ng/mL	3ng/ml	0.3ng/mL	0.5	SE					2.36643	2.36643	-0.538786	-0.504395	0.294801	-0.538786	both	both	?	after laying	early gestation		25 days	25 days	juvenile	juvenile	cort injection in egg	corticosterone injection into egg (low)	mild	mild	n/a	n/a
Avian, Haussman, domestic chickens	Haussman et al. 2012	Gallus_gallus_domesticus	14 (7 con, 7 low cort)	14, 7 control, 7 low cort	7	7	14	6.1	1.85	4.89464	5.25	1.35	6.1ng/mL	6.1ng/ml	1.8ng/mL	1.9	3.57176	SE	5.3ng/mL	5.2ng/ml	1.1ng/mL	1.6	SE					4.28457	4.28457	0.198387	0.185724	0.286946	0.198387	both	both	?	after laying	early gestation		25 days	25 days	juvenile	juvenile	cort injection in egg	corticosterone injection into egg (low)	mild	mild	restrained	restrained
Avian, Haussman, domestic chickens	Haussman et al. 2012	Gallus_gallus_domesticus	14 (7 con, 7 high cort)	14, 7 control, 7 high cort	7	7	14	1.5	1.2	3.1749	3.05	0.4	1.5ng/mL	1.5ng/ml	1.0ng/mL	1.4	1.0583	SE	3.1ng/mL	3ng/ml	0.3ng/mL	0.5	SE					2.36643	2.36643	-0.654995	-0.613186	0.299143	-0.654995	both	both	?	after laying	early gestation		25 days	25 days	juvenile	juvenile	cort injection in egg	corticosterone injection into egg (high)	extreme	extreme	restrained	restrained
Avian, Haussman, domestic chickens	Haussman et al. 2012	Gallus_gallus_domesticus	14 (7 con, 7 high cort)	14, 7 control, 7 high cort	7	7	14	4.85	1.3	3.43948	5.25	1.35	4.9ng/mL	4.8ng/ml	1.0ng/mL	1.6	3.57176	SE	5.3ng/mL	5.2ng/ml	1.1ng/mL	1.6	SE					3.50624	3.50624	-0.114082	-0.1068	0.286122	-0.114082	both	both	?	after laying	early gestation		25 days	25 days	juvenile	juvenile	cort injection in egg	corticosterone injection into egg (high)	extreme	extreme	restrained	restrained
Avian, Haussman, domestic chickens	Haussman et al. 2012	Gallus_gallus_domesticus	14 (7 con, 7 high cort)	14, 7 control, 7 high cort	7	7	14	5.8	0.2	0.52915	2.6	1.3	1.5ng/mL	1.5ng/ml	1.0ng/mL	1.4	3.43948	SE	3.1ng/mL	3ng/ml	0.3ng/mL	0.5	SE					2.46069	2.46069	1.30045	1.21744	0.338649	1.30045	both	both	?	after laying	early gestation		25 days	25 days	juvenile	juvenile	cort injection in egg	corticosterone injection into egg (high)	extreme	extreme	restrained	restrained
Avian, Haussman, domestic chickens	Haussman et al. 2012	Gallus_gallus_domesticus	14 (7 con, 7 high cort)	14, 7 control, 7 high cort	7	7	14	4	1.1	2.91033	2.6	1.3	4.9ng/mL	4.8ng/ml	1.0ng/mL	1.6	3.43948	SE	5.3ng/mL	5.2ng/ml	1.1ng/mL	1.6	SE					3.18591	3.18591	0.439435	0.411386	0.291759	0.439435	both	both	?	after laying	early gestation		25 days	25 days	juvenile	juvenile	cort injection in egg	corticosterone injection into egg (high)	mild	mild	restrained	restrained
Avian, Henriksen, chickens	Henriksen et al. 2013	Gallus_gallus_domesticus	38 (20 con, 18 exp)	38, 20 control, 18 cort treated	18	20	38	0.55	0.09	0.381838	0.5	0.02	0.55ng/mL	.55ng/ml	0.08ng/mL	0.1	0.0894427	SE	0.5ng/mL	0.5ng/ml	0.02ng/mL	0.02	SE	baseline cort did not differ by cort treatment; chi2 = 0.754, df = 1, p = 0.652				0.277308	0.270319	0.180305	0.176522	0.105966	0.184967	both	both	12-18 days before laying	12-18 days before laying	early gestation		week 10	10 weeks of age	juvenile	juvenile	corticosterone implants	corticosterone implants	extreme	extreme	n/a	n/a
Avian, Henriksen, chickens	Henriksen et al. 2013	Gallus_gallus_domesticus	38 (20 con, 18 exp)	38, 20 control, 18 cort treated	18	20	38	1.8	0.425	1.80312	2.505	0.275	1.8ng/mL	1.8ng/ml	0.45ng/mL	0.4	1.22984	SE	2.51ng/mL	2.5ng/ml	0.25ng/mL	0.3	SE					1.54333	1.5276	-0.456804	-0.44722	0.108187	-0.461507	both	both	12-18 days before laying	12-18 days before laying	early gestation		week 10	10 weeks of age	juvenile	juvenile	corticosterone implants	corticosterone implants	extreme	extreme	restraint	restraint
Avian, Henriksen, chickens	Henriksen et al. 2013	Gallus_gallus_domesticus	38 (20 con, 18 exp)	38, 20 control, 18 cort treated	18	20	38	2.2	0.55	2.33345	1.435	0.3	2.2ng/mL	2.2ng/ml	0.6ng/mL	0.5	1.34164	SE	1.47ng/mL	1.4ng/ml	0.3ng/mL	0.3	SE					1.90329	1.8765	0.401936	0.393504	0.107593	0.407674	both	both	12-18 days before laying	12-18 days before laying	early gestation		week 10	10 weeks of age	juvenile	juvenile	corticosterone implants	corticosterone implants	extreme	extreme	restraint	restraint
Garter Snakes, Robert et al (2008)	Robert et al. 2009	Thamnophis_elegans	38 (20 con, 18 exp)	38, 20 control, 18 stressed	18	20	38	102.5	9.5	40.3051	102	12	103ng/mL	102ng/ml	10	9	53.6656	SE	102ng/mL	102ng/ml	12	12	SE					47.4579	47.8239	0.0105357	0.0103146	0.105557	0.010455	both	both	pregnancy	collected pregnant females from wild, so hard to tell exactly but all were pregnant enough to feel the babies	late gestation	late gestation	1 month	1 month	juvenile	juvenile	corticosterone/sesame oil mix applied to skin	corticosterone/sesame oil mix applied to skin	mild	mild	n/a	n/a
Garter Snakes, Robert et al (2008)	Robert et al. 2009	Thamnophis_elegans	26 (14 con, 12 exp)	26, 14 control, 12 stressed	12	14	26	123	7	24.2487	144	13.5	123ng/mL	123ng/ml	7	7	50.5124	SE	144ng/mL	144ng/ml	14	13	SE					39.6201	40.6394	-0.530034	-0.513296	0.159829	-0.51674	both	both	pregnancy	collected pregnant females from wild, so hard to tell exactly but all were pregnant enough to feel the babies	late gestation	late gestation	1 month	1 month	juvenile	juvenile	corticosterone/sesame oil mix applied to skin	corticosterone/sesame oil mix applied to skin	mild	mild	n/a	n/a
Human, O'Conner et al (2005)	O'Connor et al. 2005	Homo_sapiens	74 exp	74			72						no specific values	only reports descriptive stats of offspring				NA					NA	[F(1,61) = 6.48, p < .05]				0	0	#DIV/0!	#DIV/0!	#DIV/0!	#DIV/0!	both	both	throughout pregnancy	throughout pregnancy	multiple periods	multiple periods	10 years	10 years	juvenile	juvenile	maternal anxiety	Maternal anxiety	mild	mild	n/a	n/a
Human, O'Conner et al (2005)	O'Connor et al. 2005	Homo_sapiens	74 exp	74			72						no specific values	only reports descriptive stats of offspring				NA					NA	[F(1,61) = 4.27, p < .05]				0	0	#DIV/0!	#DIV/0!	#DIV/0!	#DIV/0!	both	both	throughout pregnancy	throughout pregnancy	multiple periods	multiple periods	10 years	10 years	juvenile	juvenile	maternal anxiety	Maternal anxiety	mild	mild	n/a	n/a
Human, Keshavarzi et al. (2014)	Keshavarzi et al. 2014	Homo_sapiens	84 exp	84 (no control group)			84						148.1	148.1	66.6	66.6		NA	no control group		no control group		NA	Pearson's r for maternal trait anxiety and fetal cort is r=.21, p=.03; in regression model standardized beta is 1.98				0	0	#DIV/0!	#DIV/0!	#DIV/0!	#DIV/0!	both	both	above 37 weeks	right before birth	late gestation	late gestation	right after birth	just born	infant	infant	maternal anxiety	Maternal anxiety related to c-section	mild	mild	n/a	n/a
Human, Keshavarzi et al. (2014)	Keshavarzi et al. 2014	Homo_sapiens	84 exp	84 (no control group)			84						148.1	148.1	66.6	66.6		NA	no control group		no control group		NA	Pearson's r for maternal state anxiety and fetal cort is r=.17; in regression model standardized beta is 1.44				0	0	#DIV/0!	#DIV/0!	#DIV/0!	#DIV/0!	both	both	above 37 weeks	right before birth	late gestation	late gestation	right after birth	just born	infant	infant	maternal anxiety	Maternal anxiety related to c-section	mild	mild	n/a	n/a
Human, Gutteling et al (2005)	Gutteling et al. 2005	Homo_sapiens	29	29			29							not reported				NA					NA	B coefficeint for fear of bearing handicapped child predicting multilevel model of child cortisol data: B = 0.36, SE - 0.37				0	0	#DIV/0!	#DIV/0!	#DIV/0!	#DIV/0!	both	both	throughout pregnancy	throughout pregnancy	multiple periods	multiple periods	5.31 years	5.31 years	juvenile	juvenile	maternal anxiety	Maternal axietety	mild	mild	first day of school	first day of school
Human, Gutteling et al (2004)	Gutteling et al. 2004	Homo_sapiens	24	24			24							not reported				NA					NA	report adj. beta coefficient for multilevel model of children's cort data; daily hassles, b = 4.54, SE = 3.20				0	0	#DIV/0!	#DIV/0!	#DIV/0!	#DIV/0!	both	both	throughout pregnancy	throughout pregnancy	multiple periods	multiple periods	4.9 years	4.9 years	juvenile	juvenile	maternal stress/anxiety	Maternal stress/anxiety	mild	mild	n/a	n/a
Human, Gutteling et al (2004)	Gutteling et al. 2004	Homo_sapiens	24	24			24							not reported				NA					NA	report adj. beta coefficient for multilevel model of children's cort data; fear of bearing a handicapped child, b = 1.22, SE = 3.16				0	0	#DIV/0!	#DIV/0!	#DIV/0!	#DIV/0!	both	both	throughout pregnancy	throughout pregnancy	multiple periods	multiple periods	4.9 years	4.9 years	juvenile	juvenile	maternal stress/anxiety	Maternal stress/anxiety	mild	mild	n/a	n/a
Chimp, Murray et al (2016)	Murray et al. 2016	Pan_troglodytes			6	5	11							not reported										standardized beta: 0.410, se = 0.215, df 1,70 F = 3.630; note that means and SDs for indiv who have multiple samplse are listed so if helpful could calculate mean and SD for groups										male	male	throughout pregnancy	throughout pregnancy	multiple periods	multiple periods	varies	varies	juvenile	juvenile	rank	rank hierarchy	mild	mild	n/a	n/a
Chimp, Murray et al (2016)	Murray et al. 2016	Pan_troglodytes			8	2	10																	standardized beta: 0.753, se = 0.424, df 1,49 F = 3.158										female	female			multiple periods	multiple periods	varies	varies	juvenile	juvenile	rank	rank hierarchy	mild	mild	n/a	n/a
[truncated: 12 more columns]

## Sheet: Sheet2
Guinea pig, Lingas	Cavia_porcellus	29 (14 con, 15 exp)	29 (14 control, 15 stressed)	15	14	29	215	25	96.8246	585	40	220ng/mL	210ng/ml	20ng/mL	30	149.666	SE	590 ng/mL	580ng/ml	40ng/mL	40	SE					126.046	125.085	-2.93544	-2.85314	0.278447	-2.95798	both	both	gd 50	late gestation	late gestation	late gestation	-18 days	-18 days	infant	infant	maternal nutrient restriction	48h food restriction	extreme	extreme	n/a	n/a	n/a
[truncated: 8 more columns]

## Sheet: References
Brummelte, S., Schmidt, K. L., Taves, M. D., Soma, K. K., & Galea, L. A. (2010). Elevated corticosterone levels in stomach milk, serum, and brain of male and female offspring after maternal corticosterone treatment in the rat. Developmental neurobiology, 70(10), 714-725.
Clarke, A. S., Wittwer, D. J., Abbott, D., & Schneider, M. L. (1994). Long‐term effects of prenatal stress on HPA axis activity in juvenile rhesus monkeys. Developmental psychobiology, 27(5), 257-269.
Coe, C. L., Kramer, M., Czéh, B., Gould, E., Reeves, A. J., Kirschbaum, C., & Fuchs, E. (2003). Prenatal stress diminishes neurogenesis in the dentate gyrus of juvenile rhesus monkeys. Biological psychiatry, 54(10), 1025-1034.
Corner, R. A., Kenyon, P. R., Stafford, K. J., West, D. M., & Oliver, M. H. (2007). The effect of mid-pregnancy shearing and litter size on lamb birth weight and postnatal plasma cortisol response. Small ruminant research, 73(1), 115-121.
Entringer, S., Kumsta, R., Hellhammer, D. H., Wadhwa, P. D., & Wüst, S. (2009). Prenatal exposure to maternal psychosocial stress and HPA axis regulation in young adults. Hormones and behavior, 55(2), 292-298.
Fride, E., Dan, Y., Feldon, J., Halevy, G., & Weinstock, M. (1986). Effects of prenatal stress on vulnerability to stress in prepubertal and adult rats. Physiology & behavior, 37(5), 681-687.
Gutteling, B. M., de Weerth, C., & Buitelaar, J. K. (2004). Short CommunicationMaternal Prenatal Stress and 4–6 Year Old Children's Salivary Cortisol Concentrations Pre-and Post-vaccination. Stress, 7(4), 257-260.
Gutteling, B. M., de Weerth, C., & Buitelaar, J. K. (2005). Prenatal stress and children's cortisol reaction to the first day of school. Psychoneuroendocrinology, 30(6), 541-549.
Haussmann, M. F., Longenecker, A. S., Marchetto, N. M., Juliano, S. A., & Bowden, R. M. (2012). Embryonic exposure to corticosterone modifies the juvenile stress response, oxidative stress and telomere length. In Proc. R. Soc. B (Vol. 279, No. 1732, pp. 1447-1456). The Royal Society.
Hayward, L. S., & Wingfield, J. C. (2004). Maternal corticosterone is transferred to avian yolk and may alter offspring growth and adult phenotype. General and comparative endocrinology, 135(3), 365-371.
Henriksen, R., Rettenbacher, S., & Groothuis, T. G. (2013). Maternal corticosterone elevation during egg formation in chickens (Gallus gallus domesticus) influences offspring traits, partly via prenatal undernutrition. General and comparative endocrinology, 191, 83-91.
Jarvis, S., Moinard, C., Robson, S.K., Baxter, E., Ormandy, E., Douglas, A.J., Seckl, J.R., Russell, J.A. and Lawrence, A.B. (2006). Programming the offspring of the pig by prenatal social stress: neuroendocrine activity and behaviour. Hormones and Behavior, 49(1), 68-80.
Kapoor, A., & Matthews, S. G. (2005). Short periods of prenatal stress affect growth, behaviour and hypothalamo–pituitary–adrenal axis activity in male guinea pig offspring. The Journal of physiology, 566(3), 967-977.
Kapoor, A., & Matthews, S. G. (2008). Prenatal stress modifies behavior and hypothalamic-pituitary-adrenal function in female guinea pig offspring: effects of timing of prenatal stress and stage of reproductive cycle. Endocrinology, 149(12), 6406-6415.
Keshavarzi, F., Farnia, V., Yazdchi, K., Najafi, F., Brand, S., Bajoghli, H., Nankali, A. and Salmanzadeh, H. (2014). Effect of maternal anxiety on maternal serum and fetal cord blood cortisol. Asia‐Pacific Psychiatry, 6(4), 435-439.
Koehl, M., Darnaudéry, M., Dulluc, J., Van Reeth, O., Moal, M. L., & Maccari, S. (1999). Prenatal stress alters circadian activity of hypothalamo–pituitary–adrenal axis and hippocampal corticosteroid receptors in adult rats of both gender. Developmental Neurobiology, 40(3), 302-315.
Kranendonk, G., Hopster, H., Fillerup, M., Ekkel, E. D., Mulder, E. J., Wiegant, V. M., & Taverne, M. A. (2006). Lower birth weight and attenuated adrenocortical response to ACTH in offspring from sows that orally received cortisol during gestation. Domestic animal endocrinology, 30(3), 218-238.
Lehrner, A., Bierer, L. M., Passarelli, V., Pratchett, L. C., Flory, J. D., Bader, H. N., ... & Yehuda, R. (2014). Maternal PTSD associates with greater glucocorticoid sensitivity in offspring of Holocaust survivors. Psychoneuroendocrinology, 40, 213-220.
Maccari, S., Piazza, P. V., Kabbaj, M., Barbazanges, A., Simon, H., & Le Moal, M. (1995). Adoption reverses the long-term impairment in glucocorticoid feedback induced by prenatal stress. Journal of Neuroscience, 15(1), 110-116.
Maccari, S., Vallée, M., Mayo, V., & Le Moal, M. (1997). Stress prénatal au cours de la grossesse et conséquences métaboliques chez le rat adulte. Archives de pédiatrie, 4, 138s-140s.
McCormick, C. M., Smythe, J. W., Sharma, S., & Meaney, M. J. (1995). Sex-specific effects of prenatal stress on hypothalamic-pituitary-adrenal responses to stress and brain glucocorticoid receptor density in adult rats. Developmental Brain Research, 84(1), 55-61.
Meise, K., von Engelhardt, N., Forcada, J., & Hoffman, J. I. (2016). Offspring hormones reflect the maternal prenatal social environment: Potential for foetal programming?. PloS one, 11(1), e0145352.
Montano, M. M., Wang, M. H., Even, M. D., & Vom Saal, F. S. (1991). Serum corticosterone in fetal mice: sex differences, circadian changes, and effect of maternal stress. Physiology & behavior, 50(2), 323-329.
Murray, C. M., Stanton, M. A., Wellens, K. R., Santymire, R. M., Heintz, M. R., & Lonsdorf, E. V. (2016). Maternal effects on offspring stress physiology in wild chimpanzees. American journal of primatology.
O’Connor, T. G., Ben-Shlomo, Y., Heron, J., Golding, J., Adams, D., & Glover, V. (2005). Prenatal anxiety predicts individual differences in cortisol in pre-adolescent children. Biological psychiatry, 58(3), 211-217.
Osadchuk, L. V., Braastad, B. O., Hovland, A. L., & Bakken, M. (2001). Handling during pregnancy in the blue fox (Alopex lagopus): the influence on the fetal pituitary–adrenal axis. General and comparative endocrinology, 123(1), 100-110.
Ping, E. Y., Laplante, D. P., Elgbeili, G., Hillerer, K. M., Brunet, A., O’Hara, M. W., & King, S. (2015). Prenatal maternal stress predicts stress reactivity at 2½ years of age: The Iowa Flood Study. Psychoneuroendocrinology, 56, 62-78.
Robert, K. A., Vleck, C., & Bronikowski, A. M. (2009). The effects of maternal corticosterone levels on offspring behavior in fast-and slow-growth garter snakes (Thamnophis elegans). Hormones and Behavior, 55(1), 24-32.
Roussel, S., Hemsworth, P. H., Boissy, A., & Duvaux-Ponter, C. (2004). Effects of repeated stress during pregnancy in ewes on the behavioural and physiological responses to stressful events and birth weight of their offspring. Applied animal behaviour science, 85(3), 259-276.
Sheriff, M. J., Krebs, C. J., & Boonstra, R. (2010). The ghosts of predators past: population cycles and the role of maternal programming under fluctuating predation risk. Ecology, 91(10), 2983-2994.
Szuran, T. F., Pliška, V., Pokorny, J., & Welzl, H. (2000). Prenatal stress in rats: effects on plasma corticosterone, hippocampal glucocorticoid receptors, and maze performance. Physiology & behavior, 71(3), 353-362.
Takahashi, L. K., Kalin, N. H., Barksdale, C. M., Burgt, J. A. V., & Brownfield, M. S. (1988). Stressor controllability during pregnancy influences pituitary-adrenal hormone concentrations and analgesic responsiveness in offspring. Physiology & behavior, 42(4), 323-329.
Takahashi, L. K., Turner, J. G., & Kalin, N. H. (1992). Prenatal stress alters brain catecholaminergic activity and potentiates stress-induced behavior in adult rats. Brain research, 574(1), 131-137.
Thayer, Z. M., & Kuzawa, C. W. (2015). Ethnic discrimination predicts poor self-rated health and cortisol in pregnancy: Insights from New Zealand. Social Science & Medicine, 128, 36-42.
Tollenaar, M. S., Beijers, R., Jansen, J., Riksen-Walraven, J. M. A., & De Weerth, C. (2011). Maternal prenatal stress and cortisol reactivity to stressors in human infants. Stress, 14(1), 53-65.
Uno, H., Eisele, S., Sakai, A., Shelton, S., Baker, E., DeJesus, O., & Holden, J. (1994). Neurotoxicity of glucocorticoids in the primate brain. Hormones and behavior, 28(4), 336-348.
Vallee, M., Mayo, W., Dellu, F., Le Moal, M., Simon, H., & Maccari, S. (1997). Prenatal stress induces high anxiety and postnatal handling induces low anxiety in adult offspring: correlation with stress-induced corticosterone secretion. Journal of neuroscience, 17(7), 2626-2636.
Weinstock, M., Matlina, E., Maor, G. I., Rosen, H., & McEwen, B. S. (1992). Prenatal stress selectively alters the reactivity of the hypothalamic-pituitary adrenal system in the female rat. Brain research, 595(2), 195-200.
Weinstock, M., Poltyrev, T., Schorer-Apelbaum, D., Men, D., & McCarty, R. (1998). Effect of prenatal stress on plasma corticosterone and catecholamines in response to footshock in rats. Physiology & behavior, 64(4), 439-444.
